# Supplementary material for: Repro-protective activity of amygdalin and spirulina platensis in niosomes and conventional forms against aluminum chloride–induced testicular challenge in adult rats: role of CYP11A1, StAR, and HSD-3B expressions
Source: Naunyn Schmiedebergs Arch Pharmacol. 2023 Nov 1;397(5):3211–26. doi: 10.1007/s00210-023-02788-9 (PMC11074051; doi:10.1007/s00210-023-02788-9)
Supplement: Supplementary file 1 — (XLSX 1704 kb) [file 210_2023_2788_MOESM1_ESM.xlsx]

## Sheet: star
	stAR
Control	1	0.04
AlCl3	0.12	0.006
AlCl3+V17	0.32	0.03
AlCl3+V17LN	0.76	0.03
AlCl3+SP	0.36	0.04
AlCl3+SPLN	0.77	0.05
Control	AlCl3	AMG+ AlCl3	AMGLN+AlCl3	SP+AlCl3	SPLN+AlCl3
1	0.12	0.33	0.77	0.4	0.71
1.06	0.123	0.31	0.75	0.37	0.82
`1.03	0.11	0.37	0.81	0.32	0.8
0.0424264	0.00680686	0.0305505	0.0305505	0.0404145	0.0585947	SD
1.03	0.117667	0.336667	0.776667	0.363333	0.776667	Mean

## Sheet: cyp11a1
	cyp11a1
Control	1	0.005
AlCl3	0.312	0.03
AlCl3+V17	0.61	0.05
AlCl3+V17LN	0.79	0.03
AlCl3+SP	0.6	0.03
AlCl3+SPLN	0.85	0.04
	\
Control	AlCl3	AMG+ AlCl3	AMGLN+AlCl3	SP+AlCl3	SPLN+AlCl3
1	0.32	0.57	0.82	0.64	0.79
1.01	0.29	0.66	0.76	0.62	0.88
1	0.34	0.59	0.78	0.58	0.86
0.0057735	0.0251661	0.0472582	0.0305505	0.0305505	0.0472582	SD
1.00333	0.316667	0.606667	0.786667	0.613333	0.843333	Mean

## Sheet: hspd
Control	1	0.02
AlCl3	0.41	0.09
AlCl3+V17	0.62	0.04
AlCl3+V17LN	0.71	0.02
AlCl3+SP	0.66	0.005
AlCl3+SPLN	0.79	0.058
Control	AlCl3	AMG+ AlCl3	AMGLN+AlCl3	SP+AlCl3	SPLN+AlCl3
1	0.42	0.64	0.69	0.67	0.8
1.02	0.51	0.66	0.71	0.66	0.82
1.04	0.33	0.57	0.73	0.66	0.71
0.02	0.09	0.0472582	0.02	0.0057735	0.0585947	SD
1.02	0.42	0.623333	0.71	0.663333	0.776667	Mean
